# Supplementary material for: Carbon Dioxide Tornado-Type Atmospheric-Pressure-Plasma-Jet-Processed rGO-SnO2 Nanocomposites for Symmetric Supercapacitors
Source: Materials (Basel). 2021 May 24;14(11):2777. doi: 10.3390/ma14112777 (PMC8197281; doi:10.3390/ma14112777)
Supplement: Supplementary file 1 [file materials-14-02777-s001.zip]

Archive with 2 entries (2 files):
- materials-1234335-SUP-conversion.pdf
- Video S1.mp4
